# Supplementary material for: The MYO6 interactome reveals adaptor complexes coordinating early endosome and cytoskeletal dynamics
Source: EMBO Rep. 2018 Feb 21;19(4):e44884. doi: 10.15252/embr.201744884 (PMC5891429; doi:10.15252/embr.201744884)
Supplement: Supplementary file 2 — Movie EV1 [file EMBR-19-e44884-s002.zip › sm_0003-Movie_EV1/Movie_EV1_legend.txt]

Movie EV1 � LARG GEF-dependent actin reorganisation controls endosome motility. Spinning disk confocal microscope showing mCherry-APPL1 (red) and BFP-LifeAct (green) in Hela cells coexpressing GFP-LARG GEF.
